# Supplementary material for: Early Initiation of Enzyme Replacement Therapy in Infantile Onset Pompe Disease Improves Cardiac Outcomes: A Longitudinal Analysis
Source: JIMD Rep. 2026 Jan 23;67(1):e70060. doi: 10.1002/jmd2.70060 (PMC12828348; doi:10.1002/jmd2.70060)
Supplement: Supplementary file 1 — Table S1: Genotypes of individuals included in the study cohort. [file JMD2-67-e70060-s001.xlsx]

## Sheet: JIMD 03.04.2025 Supp Table 1
Variant 1: cDNA Change	Variant 1: Amino Acid Change	Variant 2: cDNA change	Variant 2: Amino Acid Change	Variant 3: cDNA Change	Variant 3: Amino Acid Change	Comments
c.1799G>A	p.(Arg600His)	c.2481+102_2646+31del	p.(Gly828_Asn882del)
c.307T>G	p.(Cys103Gly)	c.2481+102_2646+31del	p.(Gly828_Asn882del)
c.858+2T>A	p.?	c.858+2T>A	p.?
c.2560C>T	p.(Arg854Ter)	c.2560C>T	p.(Arg854Ter)
c.1327-2A>G	p.?	c.1327-2A>G	p.?
c.2560C>T	p.(Arg854Ter)	c.2560C>T	p.(Arg854Ter)
c.2608C>T	p.(Arg870Ter)	c.2608C>T	p.(Arg870Ter)
c.546+2T>C	p.?	c.546+2T>C	p.?
c.1844G>A	p.(Gly615Glu)	c.1844G>A	p.(Gly615Glu)
c.525_526del	p.(Asn177ProfsTer11)	c.525_526del	p.(Asn177ProfsTer11)
c.236_246del	p.(Pro79ArgfsTer13)	c.236_246del	p.(Pro79ArgfsTer13)
c.546+2_546+5del	p.?	c.1650dup	p.(Thr551AspfsTer85)
c.2560C>T	p.(Arg854Ter)	c.2560C>T	p.(Arg854Ter)
c.1822C>T	p.(Arg608Ter)	c.1754+2T>A	p.?
c.1912G>T	p.(Gly638Trp)	c.1912G>T	p.(Gly638Trp)
c.655G>A	p.(Gly219Arg)	c.1979G>A	p.(Arg660His)
c.1447G>A	p.(Gly483Arg)	c.2560C>T	p.(Arg854Ter)
c.1466A>G	p.(Asp489Gly)	c.2560C>T	p.(Arg854Ter)
c.2459_2461del	p.(Ala820del)	c.2560C>T	p.(Arg854Ter)
c.1A>G	p.(Met1?)	c.2234T>C	p.(Leu745Pro)
c.1A>G	p.(Met1?)	c.1A>G	p.(Met1?)
c.1004G>A	p.(Gly335Glu)	c.1841C>A	p.(Thr614Lys)
c.1979G>A	p.(Arg660His)	c.2560C>T	p.(Arg854Ter)
c.953T>C	p.(Met318Thr)	c.2481+102_2646+31del	p.(Gly828_Asn882del)
c.1195-18_2190-20del	p.(Asp399ValfsTer6)	c.1195-18_2190-20del	p.(Asp399ValfsTer6)
c.2560C>T	p.(Arg854Ter)	c.2560C>T	p.(Arg854Ter)
c.525del	p.(Glu176ArgfsTer45)	c.2297A>C	p.(Tyr766Ser)
c.1979G>A	p.(Arg660His)	c.2560C>T	p.(Arg854Ter)
c.1438-1G>T	p.?	c.1655T>C	p.(Leu552Pro)
c.2560C>T	p.(Arg854Ter)	c.2560C>T	p.(Arg854Ter)
c.525del	p.(Glu176ArgfsTer45)	c.2560C>T	p.(Arg854Ter)
c.716del	p.(Leu239ArgfsTer29)	c.871C>T	p.(Leu291Phe)
c.307T>G	p.(Cys103Gly)	c.525del	p.(Glu176ArgfsTer45)
c.1402A>T	p.(Ile468Phe)	c.1841C>A	p.(Thr614Lys)
c.1327-2A>G	p.?	c.1438-1G>C	p.?
c.525del	p.(Glu176ArgfsTer45)	c.1441T>C	p.(Trp481Arg)
c.1933G>A	p.(Asp645Asn)	c.1933G>A	p.(Asp645Asn)
c.1841C>A	p.(Thr614Lys)	c.2481+102_2646+31del	p.(Gly828_Asn882del)
c.525del	p.(Glu176ArgfsTer45)	c.1933G>A	p.(Asp645Asn)	c.32G>A	p.(Arg11Gln)	No documentation of which allele c.32G>A is on. c.32G>A meets BS3_Supporting (Kroos et al. 2008 classified as non-pathogenic) and BP4 (REVEL: .247) and could be classified as likely benign.
c.1841C>A	p.(Thr614Lys)	c.1942G>A	p.(Gly648Ser)
c.1A>G	p.(Met1?)	Deletion spanning from exon 6 to exon 10	Unknown			The genetic testing report does not give the nucleotide change, it only says "Heterozygous deletion spanning from exon 6 to exon 10", (not yet reported in HGMD)
c.525del	p.(Glu176ArgfsTer45)	c.1694_1697del	p.(Leu565ProfsTer12)
c.525del	p.(Glu176ArgfsTer45)	c.2560C>T	p.(Arg854Ter)
c.525del	p.(Glu176ArgfsTer45)	c.1979G>A	p.(Arg660His)
c.706del	p.(Val236TrpfsTer32)	c.1805C>T	p.(Thr602Ile)
c.525del	p.(Glu176ArgfsTer45)	c.2560C>T	p.(Arg854Ter)
c.1441T>C	p.(Trp481Arg)	c.2560C>T	p.(Arg854Ter)
c.2066_2070dup	p.(Ala691SerfsTer7)	c.2238G>A	p.(Trp746Ter)
c.2560C>T	p.(Arg854Ter)	c.1880C>T	p.(Ser627Phe)	c.1642G>T	p.(Val548Phe)	Targeted parental testing has been performed on the mother only, and she carries the c.2560C>T (p.Arg854Ter) variant. The c.1642G>T and c.1880C>T variants have been reported in cis before. This would make the cDNA change for allele 1 c.[1642G>T;1880C>T], the protein change for allele 1 p.[Val548Phe;Ser627Phe], the cDNA change for allele 2 c.2560C>T, and the protein change for allele 2 p.(Arg854Te…
c.1441del	p.(Trp481GlyfsTer39)	c.2560C>T	p.(Arg854Ter)
c.759del	p.(Ser254ArgfsTer14)	c.1551+1G>C	p.?
c.379_380del	p.(Cys127LeufsTer18)	c.2269C>T	p.(Gln757Ter)
c.2237G>A	p.(Trp746Ter)	c.1438-1G>C	p.?
c.1441del	p.(Trp481GlyfsTer39)	c.1979G>A	p.(Arg660His)
c.1913G>T	p.(Gly638Val)	c.307T>G	p.(Cys103Gly)	c.271G>A	p.(Asp91Asn)	No documentation of which allele c.271G>A is on. c.271G>A is considered a pseudodeficiency variant and is classified as benign by the ClinGen Lysosomal Diseases VCEP.
